# Supplementary material for: The Effect of H2O and CO2 on the Adsorption Behavior of H2 and CO on Hematite
Source: Materials (Basel). 2025 Sep 5;18(17):4175. doi: 10.3390/ma18174175 (PMC12430173; doi:10.3390/ma18174175)
Supplement: Supplementary file 1 [file materials-18-04175-s001.zip]

Archive with 1 entries (1 files):
- materials-3820906-supplementary.pdf
